# Supplementary material for: Chemistry of enzymatic browning in longan fruit as a function of pericarp pH and dehydration and its prevention by essential oil, an alternative approach to SO2 fumigation
Source: PeerJ. 2021 Jun 14;9:e11539. doi: 10.7717/peerj.11539 (PMC8210808; doi:10.7717/peerj.11539)
Supplement: Supplemental Information 1 [file peerj-09-11539-s001.zip]

Archive with 1 entries (1 files):
- All raw data.xlsx
